# Supplementary material for: Equatorial pliosaurid from Venezuela marks the youngest South American occurrence of the clade
Source: Sci Rep. 2021 Jul 29;11:15501. doi: 10.1038/s41598-021-94515-8 (PMC8322105; doi:10.1038/s41598-021-94515-8)
Supplement: Supplementary file 2 — Supplementary Information 2. [file 41598_2021_94515_MOESM2_ESM.zip]

Archive with 1 entries (1 files):
- R_code.R
