# Supplementary material for: Equatorial pliosaurid from Venezuela marks the youngest South American occurrence of the clade
Source: Sci Rep. 2021 Jul 29;11:15501. doi: 10.1038/s41598-021-94515-8 (PMC8322105; doi:10.1038/s41598-021-94515-8)
Supplement: Supplementary file 2 — Supplementary Information 2. [file 41598_2021_94515_MOESM2_ESM.zip › R_code.R]

###########################################################################################################################################
###	Source code for: Bastiaans, Madzia, Carrillo-Briceno, Sachs 2021. Equatorial pliosaurid from Venezuela marks the youngest           ###
### South American occurrence of the clade. Sci Rep                                                                                     ###
###	Modified from: Zverkov et al 2018. Increased pliosaurid dental disparity across the Jurassic-Cretaceous transition. Palaeontology   ###
### Written by V. Fischer, July-August 2017, with elements from scripts written by R.B.J. Benson and Bell et al. 2017 Proc B            ###
###########################################################################################################################################

library(ape)
library(stats)
library(cluster)

#===================== CLUSTER ANALYSES & PCOA =====================

#Get data, apply completeness threshold and scale pruned dataset
data<-read.table("C:/.../dental_data_venezuela.txt", header=TRUE,as.is=TRUE)
threshold <- 0.5
completeness.t <- sort(apply(!is.na(data),1,sum),decreasing=TRUE)/length(data[1,])
taxa.comp <- names(completeness.t)[completeness.t>=threshold] 
data.s<-scale(data[taxa.comp,]) # scale data using std, taking ONLY taxa passing the completeness threshold

#Compute distance and cluster dendrogram
gower.d <- daisy(data.s, metric="gower") #using Gower (1971 method), which is better for mixed data types (continuous and discrete).
fit <- hclust(gower.d, method="ward.D2")
plot(fit)
warnings()
read(table)
#Export .pdf 
pdf("C:/.../cluster_venezuela.pdf", width=10, height=7)
plot(fit)
dev.off()

#Make PCoA
pcoa <- pcoa(gower.d,correction="cailliez")

pdf("C:/.../pcoa_venezuela.pdf", width=14, height=14)
biplot(pcoa, Y=NULL, plot.axes = c(2,1), dir.axis1=1, dir.axis2=1)
dev.off()
