# Supplementary material for: Equatorial pliosaurid from Venezuela marks the youngest South American occurrence of the clade
Source: Sci Rep. 2021 Jul 29;11:15501. doi: 10.1038/s41598-021-94515-8 (PMC8322105; doi:10.1038/s41598-021-94515-8)
Supplement: Supplementary file 3 — Supplementary Table 1. [file 41598_2021_94515_MOESM3_ESM.xlsx]

## Sheet: Supplementary Table 1
Humocaro Alto, Lara State	Cretaceous	?	indeterminate turtle	partial skeleton		24 Carillo-Briceño & Sánchez-Villagra, 2016	on the map
Rosarito Quarry near Villa del Rosario (75 km SW of Maracaibo)	Cretaceous (Aptian)	Apon Formation	Pterosauria: Anhangueridae	Anhangueridae indet. left scapula and coracoid	MBLUZP-911, housed in Museo de Biologia, Facultad de Ciencias, La Universidad del Zulia, Maracaibo, Venezuela	25 Kellner & Moody, 2003	on the map
Rosarito Quarry near Villa del Rosario (75 km SW of Maracaibo)	Cretaceous Aptian-Albian	Apon Formation	Ichthyosauria	2 vertebrae		12 Moody & Maisey, 1994:1; 26 Moody, 1993	on the map
Rosarito Quarry near Villa del Rosario (75 km SW of Maracaibo)	Cretaceous Aptian-Albian	Apon Formation	Ichthyosauria	centrum, fragmentary centra, ribs, fragmentary humerus?, some flipper elements?		27 Moody, 1995	on the map
Rosarito Quarry near Villa del Rosario (75 km SW of Maracaibo)	Cretaceous Aptian-Albian	Apon Formation	indeterminate turtle	cranium MBLUZ1464 and pelvic element MBLUZ414		26, 28 Moody, 1993; 1999; 24 Carillo-Briceño & Sánchez-Villagra, 2016	on the map
Rosarito Quarry near Villa del Rosario (75 km SW of Maracaibo)	Cretaceous (Aptian)	Apon Formation	Osteichthyes	Araripichthyas axelrodi,		29 Maisey & Moody, 2001	not on map
Rosarito Quarry near Villa del Rosario (75 km SW of Maracaibo)	Cretaceous (Aptian-Albian)	Apon Formation	Osteichthyes	Ichthyodectids, pycnodontids, unidentified elocephalans, Vinctifer (aspidorhynchid)		12 Moody & Maisey, 1994	not on map
Rosarito Quarry near Villa del Rosario (75 km SW of Maracaibo)	Cretaceous (Aptian)	Apon Formation	Osteichthyes	indeterminate fish remains	housed in Museo de Biologia, Facultad de Ciencias, La Universidad del Zulia, Maracaibo, Venezuela	25 Kellner & Moody, 2003	not on map
Zulia State	Cretaceous (Aptian-Albian)	Apon Formation, Machiques Mb	Osteichthyes	cf. Neoprocinetes sp.		30 Sánchez-Villagra et al., 2008	not on map
Borracha and Chimana (= Puinare) islands (few kms from coast of Puerto La Cruz, Anzoátegui State)	Cretaceous (Neocomian-Aptian/Albian)	Barranquin Formation, Taguarumo Member	Chondrichthyes	shark teeth		31 Odreman Rivas & Medina, 1984; 30 Sánchez-Villagra et al., 2008	on the map
Burgua-3 West Well (Pozo), south east to La morita	Cretaceous (Santonian-Maastrichtian)	Burguita Formation	Osteichthyes	indeterminate fish remains		32 Ministerio de Energia Y Minas, 1997; illustrated on 9 Renz, 1959 p 33	not on map
Mucujún River Basin, Northeast of Mérida City, Mérida State, Venezuela, s: 08° 40' 57'' Latitud N y 071°06' 52'' Longitud W, a una altitud de 2.385msnm	Cretaceous (Maastrichtian?)	Colón Formation	Chondrichthyes	Serratolamna serrata (4 teeth, CHV-010 till CHV-013)	Centro de Historia Vertebrados, Trujillo	33 Carrillo-Briceño et al., 2008	on the map
Chejendé	Cretaceous (Cenomanian-Campanian)	La Luna Formation	"reptilian" remains		I Fierro (geologist)	31 Odreman Rivas & Medina, 1984	exact location unknown so not on map
12,5 km off the road between Tariba and Cordero (Táchira state)	Cretaceous (Cenomanian-Campanian)	La Luna Formation	"reptilian" tooth	conical, robust, with thin enamel lines tooth possibly mosasaurian?	unknown current location	34 Weiler, 1940 p. 246	on the map
?	Cretaceous (Cenomanian-Santonian)	La Luna Formation	Chondrichthyes	Ptychodus sp.		35 Mutter, Iturralde-Vinenet & Carmona, 2005; 36 Carillo-Briceño, 2009)	exact location unknown so not on map
La Luna formation of the Trujillo Andes	Cretaceous (Cenomanian-Santonian)	La Luna formation	Chondrichthyes	Ptychodus sp., 7 isolated and disarticulated teeth		21 Guinot & Carillo-Briceño, 2018; 36 Carillo-Briceño, 2009	exact location unknown so not on map
La Luna formation of the Trujillo Andes	Cretaceous (Cenomanian-Campanian/Santonian)	La Luna Formation	Chondrichthyes	Ptychodus decurrens, 7 isolated and disarticulated teeth		36 Carillo-Briceño, 2009	exact location unknown so not on map
vicinity of km 55-56 of old road connecting Barquisimeto and Carora, Distrito Torres, La Luna Fm., “Bloques de Pozo Guapo”, Lara State (N 10° 10’ 06.8”, W 69° 45’ 32,8”	Cretaceous (Turonian)	La Luna Formation	indeterminate mosasauroid	postcranial and cranial remains		30 Sánchez-Villagra et al., 2008	on the map
Chejendé	Cretaceous (Cenomanian-Campanian)	La Luna Formation	Osteichthyes	indeterminate fish remains	I Fierro (geologist)	31 Odreman Rivas & Medina, 1984	not on map
indeterminate location	Cretaceous (Cenomanian-Campanian)	La Luna Formation	Osteichthyes	indeterminate fish remains		32 Ministerio de energia Y minas, 1997	not on map
Cementos andinos quarry, 09°37’N 70°24’O, east of Lake Maracaibo, 17km northeast of Monay City, Candelaria municipality, Trujillo state, Andes of Venezuela	Cretaceous (Cenomanian-Campanian)	La Luna Formation	Chondrichthyes	(Squalicorax lalunaensis sp. nov., Squalicorax moodyi sp. nov., Acutalamna karsteni gen. et sp. nov.) and the genus Microcarcharias gen. nov. is proposed to accommodate with the peculiar morphology of the small-sized odontaspidid M. saskatchewanensis. Other taxa reported here include Cretoxyrhina mantelli, Cretolamna sp., cf. Nanocorax sp. and five Squalicorax species		21 Guinot & Carillo-Briceño, 2018	on the map
La Luna Quarry, Sierra de Perija, west of Lake Maracaibo, 20km NW of Villa del Rosaria town (10° 22′ 21″ N, 72° 27′ 45″ W), Rosario de Perija municipality, Zulia State	Cretaceous (Cenomanian-Campanian)	La Luna Formation	Chondrichthyes	(Squalicorax lalunaensis sp. nov., Squalicorax moodyi sp. nov., Acutalamna karsteni gen. et sp. nov.) and the genus Microcarcharias gen. nov. is proposed to accommodate with the peculiar morphology of the small-sized odontaspidid M. saskatchewanensis. Other taxa reported here include Cretoxyrhina mantelli, Cretolamna sp., cf. Nanocorax sp. and five Squalicorax species		21 Guinot & Carillo-Briceño, 2018	on the map
Sierra de Perija, Zulia State	Cretaceous (Cenomanian-Campanian)	La Luna Formation	Chondrichthyes	Ptychodus mortoni		37 Carillo-Briceño, 2012	exact location unknown so not on map
12,5 km of the road between Tariba and Cordero, near san cristobal, Tachira state	Cretaceous (Cenomanian-Campanian)	La Luna Formation	Osteichthyes	enchodontid fish skull fragments and isolated scales of various taxa; new species of Cimolichthys, scales assigned to two other genera		34 Weiler, 1940, p. 246 in: 12 Moody & Maisey, 1994	not on map
Cementos andinos quarry, 09°37’N 70°24’O, east of Lake Maracaibo, 17km northeast of Monay City, Candelaria municipality, Trujillo state, Andes of Venezuela	Cretaceous (Cenomanian-Campanian)	La Luna Formation	Osteichthyes	Xiphactinus sp.		38 Carillo-Briceño et al., 2012	not on map
indeterminate location	Cretaceous (Cenomanian-Campanian)	La Luna Formation	Osteichthyes	fish scales		39 Liddle, 1928; 40 Rod & Mayne, 1954	not on map
Trujillo State	Cretaceous (Cenomanian-Campanian)	La Luna Formation just above the contact with the Maraca Formation	Osteichthyes	indeterminate fish remains		11 Renz, 1982	not on map
west of Lake Maracaibo, Zulia State	Cretaceous (Cenomanian-Campanian)	La Luna Formation just above the contact with the Maraca Formation	Chondrichthyes & Osteichthyes	Squalicorax, Enchodus, Belonostomus, plethodids, and pachyrhizodontids		12 Moody & Maisey, 1994	not on map
Trujillo State (probably Chejendé)	Cretaceous (Cenomanian-Santonian)	La Luna Formation just above the Maraca Fm.	Chondrichthyes	Ptychodus sp.		11 Renz, 1982	exact location unknown so not on map
quarry of the Cementos Andinos company, 10 km northeast of Monay city (9° 36.57′ 06″ N, 70° 24′ 14″ W), Trujillo State, Venezuela.	Cretaceous (Cenomanian)	La Luna Formation, La Aguada Member	aquatic snake	Lunaophis aquaticus		16,41 Albino et al., 2016, 2018; 21 Guinot & Carillo-Briceño, 2018	on the map
?	Cretaceous (Cenomanian-Santonian?)	La Luna Formation?	Chondrichthyes	ptychodus cyclodontis		21 Guinot & Carillo-Briceño, 2018	exact location unknown so not on map
Andes of Merida	Cretaceous (Coniacian?)	La Luna Formation?	Chondrichthyes	Ptychodus atcoensis	Paleontology collection of the Archaeological Museum Gonzalo Rincón Gutiérrez, Universidad de Los Andes Mérida, CU-010	42 Carillo-Briceño & Lucas, 2013	exact location unknown so not on map
La Fundación, Táchira State	Jurassic	La Quinta Formation	Dinosauria indet.	large postcranial bone (tarsal to vertebral fragment)	Universidad Simón Bolívar	30 Sánchez-Villagra et al., 2008; 43 Sachs, S. 1991.	on the map
Road-cut between the towns of La Grita and Seboruco, Táchira State, Venezuela	Jurassic	La Quinta Formation	Laquintasaura	teeth, cranial and postcranial remains cf. Lesothosaurus sp., but Barrett et al., 2008 questioned this assignation: non-cerapoden basal ornithischian and indeterminate basal saurischian possibly even more dinosaur taxa		44 Barrett et al., 2014; 45 Russell et al., 1992; 46 Sánchez-Villagra & Clark, 1994	on the map
Venezuelan Andes	Jurassic	La Quinta Formation	Osteichthyes	fish remains (Lepidotes)	housed in NHM	47 Kunding, 1938; Smith-Woodward in: 30 Sánchez-Villagra et al., 2008	not on map
Road-cut between the towns of La Grita and Seboruco, Táchira State, Venezuela	Jurassic	La Quinta Formation	Theropoda indet.	5 isolated theropod teeth		48 Moody, 1997	on the map
Greenish siltstone at the lower third of the ‘middle interval’ of the La Quinta Formation [25], exposed at a secondary road (72°01′06.60 W, 08°09′03.47 N) next to the north of the type-section and about 4 km northwest of the town of La Grita, Jáuregui municipality, Táchira State, Venezuela	Jurassic (203.48 Ma,)	La Quinta Formation	Tachiraptor	postcranial remains (right tibia; left ischium)	IVIC-P-2867; IVIC-P-2868 Laboratorio de Paleontología, Centro de Ecología, Instituto Venezolano deInvestigaciones Científcas (IVIC), Carretera Panamericana Km 11, 1020-A Caracas,Venezuela	49 Langer et al., 2014	on the map
200 m upstream from Boca Surucunaca, Zulia State	Middle-Upper Jurassic	Macoita Formation	Osteichthyes	fish scales & plant material		50 Bowen, 1972; 51 Benedetto & Odreman Rivas, 1977	not on map
Barinas Basin	Cretaceous (Coniacian-Maastrichtian)	Navay Formation	indeterminate mosasauroid			52 Pierce, 1960; 53 Sánchez & Lorente, 1977; 54 Pierce & Wells, 1956	on the map
Barinas Basin, 3 km NW of Santa Bárbara of Barinas	Cretaceous (Coniacian-Maastrichtian)	Navay Formation	indeterminate mosasauroid	similar to Tylosaurus and plesiotylosaurus	skeletal parts	54 Pierce & Wells, 1956	on the map
Barinas Basin	Cretaceous (Coniacian-Maastrichtian)	Navay Formation	Osteichthyes	teleost fish including Clupeidae		52 Pierce, 1960	not on map
Santa Bárbara de Barinas	Cretaceous	Navay Formation?	indeterminate mosasauroid	mosasauroid remains		54 Pierce & Wells, 1956	on the map
Chimana Grande island, in front of Puerto La Cruz, Anzoátegui State	Cretaceous (Albian-Santonian)	Querecual Formation	Osteichthyes	indeterminate teleosts, including an in situ fish skull and skeleton		55 Macsotay et al., 1985	not on map
6.5 km east and a little south of Altagracia de Orituco, Guárico State	Cretaceous (Albian-Santonian)	Querecual Formation	plesiosaur	Alzadasaurus tropicus', dorsal vertebra; last 12 cervical vertebrae, ribs, left scapula, coracoid, humerus, portions of radius, ulna, carpus and fragments	AMNH 6796	56 Colbert, 1949	on the map
Altagracia de Orituco, Monagas, Venezuela (also 3 km from one site is another)	Cretaceous (Turonian)	Querecual Formation?	plesiosaur	1) isolated plesiosaurian vertebrae; site 2) isolated plesiosaurian bone fragment		57 Jaillard et al., 1985	on the map
Santa Bárbara de Barinas	Cretaceous (Coniacian-Maastrichtian)	Quevedo Member, Navay Formation	Osteichthyes	Gasteroclupea (Clupeidae)		53 Sánchez & Lorente, 1977	not on map
Rio Mocoita & Macoita River & mouth of Caño Caliche into the Rio Palmar (Central Perijá)	Lower-Middle Jurassic	Tinacoa Formation	Osteichthyes	Lepidotes	housed in NHM 754	50 Bowen, 1972; 58 Odreman Rivas & Benedetto, 1977	not on map
Venezuela or Colombia	Cretaceous (Cenomanian-Santonian)	unknown locality but tentatively La Luna Formation	Chondrichthyes	Ptychodus sp.		59 Brito & Janvier, 2002; 21 Guinot & Carillo-Briceño, 2018	exact location unknown so not on map
REFERENCES (for the list, see Supplementary Information 1)
